# Supplementary material for: Clinical and mutation analysis of 51 probands with anophthalmia and/or severe microphthalmia from a single center
Source: Mol Genet Genomic Med. 2013 Mar 27;1(1):15–31. doi: 10.1002/mgg3.2 (PMC3893155; doi:10.1002/mgg3.2)
Supplement: Supplementary file 2 [file mgg30001-0015-SD2.txt]

Gerth-Kahlert et al., Molecular Genetics and Genomic Medicine  1 
 
 
 
 
 
Supp. Figure S1. Array CGH identified three heterozygous deletions encompassing the genes OTX2 
and SOX2.  (A) Normalised log2 ratios indicating two deletions ofOTX2 in CaseID 3000 and CaseID
3346.  (B) Normalised log2 ratios showing a deletion ofSOX2 in CaseID 2850.  
 Gerth-Kahlert et al., Molecular Genetics and Genomic Medicine  2 
 
 
 
Supp. Figure S2. Intragenic mutations identified in 12 families.  A pedigree, 
mutation summary and sequence chromatogram(s) are shown for each family with an 
identified intragenic mutation: eight SOX2 mutation families, three OTX2 mutation 
families and one STRA6 mutation family.  Excepting the parents in the recessive 
STRA6 family, all individuals carrying a mutation are indicated by CaseID.  For each 
pedigree all known affected individuals are shown, and all individuals shown were Gerth-Kahlert et al., Molecular Genetics and Genomic Medicine  3 
tested for the identified mutation.  Unfilled symbols containing Nrepresent unaffected
individual with wildtype sequence; solid filledsymbol, affectedindividual carrying 
mutation(s); dotted filled symbol, unaffected individual carrying mutation.  All 
sequence chromatograms show the forward read, except for FamID 2867 where the 
reverse read is shown for clarity of data in a Gln (Q) repeat region.  The wild type 
reference sequence used for each gene is as follows, SOX2, NT_005612.15  
GI:88966845; OTX2, NT_026437.11  GI:51493278; STRA6, NG_009207.1 
GI:219275560. 
 
