# Supplementary material for: Clinical and mutation analysis of 51 probands with anophthalmia and/or severe microphthalmia from a single center
Source: Mol Genet Genomic Med. 2013 Mar 27;1(1):15–31. doi: 10.1002/mgg3.2 (PMC3893155; doi:10.1002/mgg3.2)
Supplement: Supplementary file 3 [file mgg30001-0015-SD3.xlsx]

## Sheet: Table S1 Reported Studies
First Author	Year	Reference	Probands	SOX2	OTX2	STRA6	RAX	FOXE3	BMP4	GDF6	VSX2	Notes
Percin	2000	Nature Genetics 25, 397 - 401 (2000)	365 (98 M; 28 A;8 ONH; 71 LCA; 39 ASD; 121 O)	-	-	-	-	-	-	-	2 (3 BM; affected great uncle, both homozygous missense)
Voronina	2004	Hum Mol Genet. 2004 Feb 1;13(3):315-22	75 (26 BA; 11 BM;7 AM;8 UA;23 UM)	-	-	-	1 (compound het; AM)	-	-	-	-
Ragge	2005	Am J Hum Genet. 2005 Jun;76(6):1008-22.	333 (NR)	-	8 (1 BA; 1 AM;1 UA; 4 BM; 1 BO)	-	-	-	-	-	-
White	2008	Mol Vis. 2008;14:2458-65.	18 (4 BA; 7 BM; 2 BA; 5 UM)	-	-	1 (BA; compound het)	-	-	-	-	-
Bakrania	2008	Am J Hum Genet. 2008 Feb;82(2):304-19	215 (28 BA; 40 BM; 9 AM; 81 UA/M; 34 A/MO; 9 BC; 7 UC; 7 O)	-	2 (2 BA; both deletions encompasing both BMP4 and OTX2)	-	-	-	2 (1 AO; 1 BM; intragenic mutations only)	-	-	Both intragenic mutations are inherited from normal parents. Both the deletion shown in this paper include both OTX2 and BMP4.
Wyatt	2008	Hum Mut 29:E278–E283, (2008)	165 (NR)	-	8 (2 BA; 2BM; 1 AC; 1 MO; 1 BC 1 UM)	-	-	-	-	-	-
London	2009	Mol Vis. 2009; 15: 162–167.	24 (1 BA; 8 BM; 3 UM; 1 AM; 5 BC; 4 UC; 1 BN; 1 CO)	-	-	-	1 (1 UC; heterozygous missense change)	-	-	-	-
Dateki	2010	J Clin Endocrinol Metab. 2010 Feb;95(2):756-64	28 (21 A/M; 1 BM; 1 ONH; 5 SOD )	-	5 (1 BA; 3 BM (1 sib); 2 AO)	-	-	-	-	-	-
Reis	2011	Am J Med Genet A. 2010 March; 152A(3): 582–590.	116 (26 BM; 14 UM; 18 BA/M; 1 UA; 29 ASD; 4 GL; 5C; 8 CAT; 11 O)	-	-	-	-	4 (4 BM; 3 homozygous and one compound heterozygous)	-	-	-	Eight patients with SOX2 mutations were excluded from this screening (1 BM, 2 UM, 5 A)
Reis	2011	Hum Genet. 2011 October; 130(4): 495–504	133 (60 A/M; 38 ASD; 16 CAT; 4 C; 15 O)	-	-	-	-	-	4 (1 BM; 1 ASD;1 AM;1 BA )	-	-	Two of these mutations are deletions, one multigene, neither shown to have occurred de novo. One of the intragenic nonsense mutations has occurred de novo in the affected individual. The other intragenic frameshiftwas carried by half sibs but had occurred de novo in the unaffected mother.
Reis	2011	Mol Vis. 2011; 17: 2527–2532.	95 (55 A/M; 17 ASD; 5 C; 18 O)	-	-	-	-	-	-	-	2 (2 BM; both homozygous, one fs and one missense)
Schilter	2011	Clin Genet. 2011 February; 79(2): 158–168.	52 (40 BA/M; 12 UA/M)	-	4 (1 BA; 2 BM; 1 AM)	-	-	-	-	-	-
Chassaing	2012	Clin Genet. 2012 Jun 11;9999(9999)	28 (14 BA; 4 UA; 8 BM; 2 UM)	-	-	2 (2 BA)	-	-	-	-	-
Abouzeid	2012	Mol Vis. 2012; 18: 1449–1456	2 (2 BA)	0	0	-	2 (2 BA; same homozygous IVS+3 change)	-	-	-	-
Hagstrom	2005	Am J Med Genet 138A:95-98	56 (28 M/C; 1 A; 20 ONH; 7 M)	1 (1 BA)	-	-	-	-	-	-	-
Gonzalez-Rodriguez	2010	Br J Ophthalmol 2010;94:1100-1104	50 (6 BA; 25 BM; 6 AM; 11 MO; 2 AO)	1 (1 BA)	1 (1 UA)	-	2 (1 UA; 1 UM both heterozygous)	-	-	4 (1 BN; 1 BA; 2 BM; all heterozygous)	0	Three of the GDF6 cases have the same mutation; c.746c>A p.A249E which is not seen in EVS
Schneider	2009	Am J Med Genet A. 2009 149A: 2706–2715.	51 (38 BA/M; 13 UA/M)	10 (5 BA; 1BM; 2 AM; 1 UA; 1 UM)	-	-	-	-	-	-	-
Bakrania	2007	Br J Ophthalmol. 2007 91: 1471–1476.	120 (NR)	12 (4 BA; 1 AO; 2 BM; 1 BO; 1 MO; 2 AM; 1 UA)	-	-	-	-	-	-	-
Zhou	2008	Mol Vis. 2008; 14: 583–592.	34 (11 BA; 11 BM; 3 AM; 1 AC; 7 UM;1 UC)	2 (2 BA; 1 AM sib)	-	-	-	-	-	-	0
Jimenez	2011	BMC Med Genet. 2011; 12: 172.	15 (BA 8; 6 BM; 1 AM)	3 (2 BA; 1 BM)	1 (1 BA)	-	0	1 (1 BM)	0	0	0	This study also screened CRYBA4, SIX3, PAX2, PAX6
Ragge	2005	Am J Med Genet 135A:1–7 (2005)	106 (B:U 27:79; 28 A; 47 M; 14 C; 17 O)	4 (3 BA; 1 MO;)	-	-	-	-	-	-	-
Fantes	2003	Nat Genet. 2003 Apr;33(4):461-3	102 (B:U 36:66; 35 A; 46 M; 21 C )	5 (3 BA; 2 AM)	-	-	-	-	-	-	-
Gerth	2012	This Study	51 (12 BA; 29 UA; 3 BM; 7 UM)	9	5	1 (1 BA)	0	0	0	-	0
BA bilateral anophthalmia; UA unilateral microphthalmia; AM anophthalmia with contralateral microphthalmia; BM bilateral microphthalmia; UM unilateral microphthalmia; BC bilateral coloboma; UC unilateral coloboma; A, M and C anophthalmia, microphthalmia and coloboma where the uni/bilateral status is not recorded; BA/M bilateral anophthalmia and/or microphthalmia; ASD anterior segment defect; BN b…
